# Supplementary material for: Examining charitable giving in real-world online donations
Source: Nat Commun. 2019 Sep 3;10:3968. doi: 10.1038/s41467-019-11852-z (PMC6722054; doi:10.1038/s41467-019-11852-z)
Supplement: Supplementary file 4 — Source Data [file 41467_2019_11852_MOESM4_ESM.csv]

proportion	motivation	lower	upper
0.003278689	future_reciprocity	8.30E-05	0.018131362
0.003278689	save_on_taxes	8.30E-05	0.018131362
0.003278689	to_attract_mates	8.30E-05	0.018131362
0.013114754	donor_directly_benefitted	0.003584579	0.033236727
0.019672131	to_avoid_guilt	0.007252713	0.042324024
0.02295082	felt_bad_about_something	0.009276069	0.046713697
0.032786885	recipient_was_relative	0.015832408	0.059468195
0.036065574	other	0.018138825	0.063613817
0.078688525	feel_like_better_person	0.051066199	0.114820812
0.091803279	felt_empathy	0.061871226	0.129945849
0.160655738	helping_feels_good	0.12127933	0.206771828
0.53442623	recipient_needed_help	0.476705389	0.591471959
